# Supplementary material for: Inharmonic speech reveals the role of harmonicity in the cocktail party problem
Source: Nat Commun. 2018 May 29;9:2122. doi: 10.1038/s41467-018-04551-8 (PMC5974276; doi:10.1038/s41467-018-04551-8)
Supplement: Supplementary file 3 — Dataset 1 [file 41467_2018_4551_MOESM3_ESM.xlsx]

## Sheet: Figure 2C
Figure 2C -- Criterion
	Speech 0.5	Speech 2	Speech 6	Speech 20	Tone 0.5	Tone 2	Tone 6	Tone 20
S1	1.80426	0.613143	-0.287831	-0.151531	0.997842	-0.529646	-0.841501	-0.673723
S2	0.553621	-0.205808	-0.810023	-0.575681	0.619946	0.251451	-0.571155	-0.810023
S3	2.03852	0.543537	-0.287831	-0.136299	0.332905	-0.39129	-0.929325	-0.841501
S4	2.32635	2.32635	0.460638	2.22e-16	0.644572	0.0511889	-0.624646	-0.543537
S5	1.38003	0.777077	0.522398	2.22e-16	0.532381	-0.381262	-0.777077	-0.874134
S6	1.26144	0.349355	-0.136611	-0.623014	0.847007	0.12939	-0.234342	-0.777077
S7	2.19005	2.32635	2.22e-16	0.151531	2.05375	1.41297	0.385787	2.22e-16
S8	2.32635	1.39702	2.22e-16	2.22e-16	2.19005	0.97629	0.0979562	-0.460638
S9	1.16676	0.162376	0.151531	-0.324339	0.252205	-0.353644	-0.39129	-0.606064
S10	0.936385	0.486715	2.22e-16	-0.386099	0	-0.735454	-0.810023	-0.665945
No Figure -- D prime
	Speech 0.5	Speech 2	Speech 6	Speech 20	Tone 0.5	Tone 2	Tone 6	Tone 20
S1	0.257137	2.33631	4.13826	3.86566	-0.0737439	2.89537	3.16797	2.89537
S2	0.214446	1.7333	3.06519	3.06519	0.22261	1.10277	2.24508	3.01666
S3	0.094572	2.31296	4.17161	4.17161	0.111937	2.07917	2.85075	2.85075
S4	0	0	3.73142	4.6527	-0.156693	0.577117	1.98092	1.98092
S5	1.5351	3.0136	3.52295	4.56775	0.180377	1.71382	2.86518	2.59258
S6	0.538386	1.89342	2.86535	3.63693	0.465433	1.46074	2.05288	3.20424
S7	-0.156257	-0.156257	4.49644	3.92078	0.116341	1.3979	3.72486	4.49644
S8	0	1.85865	4.6527	4.6527	-0.331365	1.52049	3.27716	4.04873
S9	1.01535	2.67851	3.34888	3.65194	0.892202	1.8653	2.24508	2.74406
S10	1.13049	2.67851	3.65194	3.65194	1.52761	2.80916	3.08176	3.08176

## Sheet: Figure 2D
Figure 2D -- Hit Rates
	Speech 0.5	Speech 2	Speech 6	Speech 20	Tone 0.5	Tone 2	Tone 6	Tone 20
S1	0.06	0.7	0.99	0.98	0.18	0.98	0.99	0.98
S2	0.3	0.84	0.99	0.99	0.32	0.66	0.94	0.99
S3	0.04	0.68	0.99	0.99	0.34	0.94	0.99	0.99
S4	0.01	0.01	0.92	0.99	0.28	0.56	0.94	0.94
S5	0.24	0.78	0.9	0.99	0.36	0.88	0.99	0.98
S6	0.22	0.72	0.94	0.99	0.34	0.72	0.88	0.99
S7	0.01	0.01	0.99	0.96	0.02	0.22	0.94	0.99
S8	0.01	0.32	0.99	0.99	0.02	0.42	0.94	0.99
S9	0.28	0.86	0.96	0.98	0.58	0.88	0.94	0.98
S10	0.32	0.86	0.98	0.98	0.78	0.98	0.99	0.99
Figure 2D -- False Alarms
	Speech 0.5	Speech 2	Speech 6	Speech 20	Tone 0.5	Tone 2	Tone 6	Tone 20
S1	0.02	0.04	0.04	0.04	0.14	0.16	0.26	0.24
S2	0.28	0.28	0.24	0.12	0.22	0.18	0.34	0.24
S3	0.01	0.06	0.04	0.02	0.4	0.22	0.32	0.26
S4	0.01	0.01	0.01	0.01	0.24	0.4	0.38	0.32
S5	0.02	0.01	0.01	0.01	0.24	0.34	0.22	0.38
S6	0.04	0.1	0.1	0.14	0.1	0.2	0.24	0.22
S7	0.02	0.01	0.01	0.02	0.02	0.02	0.01	0.01
S8	0.01	0.01	0.01	0.01	0.01	0.04	0.04	0.08
S9	0.04	0.08	0.02	0.08	0.24	0.32	0.22	0.2
S10	0.08	0.02	0.02	0.1	0.22	0.28	0.24	0.16

## Sheet: Figure 3D
Figure 3D -- Jittter Naturalness
	0	0.1	0.2	0.3	0.5
S11	6.85	3.8	2.8	2.15	2.3
S12	6.3	3.05	2.55	1.65	1.85
S13	6.45	5.25	3.5	3	3.05
S14	6.95	5.1	3.55	3.1	3.05
S15	6.35	5.05	3.6	2.55	2.35
S16	6.8	4.35	3.5	2.95	2.9
S17	6.5	4.9	3.15	2.75	2.5
S18	7	5	3.75	3.05	3.25
S19	4.95	4.9	3.6	3.25	2.45
S20	6.65	4.25	3.35	2.5	1.95

## Sheet: Figure 3E
Figure 3E -- Single Words								Figure 3E -- Word Pairs
	Jitter Amplitude								Jitter Amplitude
	0	0.1	0.2	0.3	0.5				0	0.1	0.2	0.3	0.5
S21	0.8125	0.75	0.7875	0.7625	0.8			S21	0.6625	0.45	0.4375	0.5125	0.3125
S22	0.725	0.725	0.7375	0.675	0.6625			S22	0.55	0.4125	0.4	0.4125	0.425
S23	0.8	0.875	0.8375	0.7875	0.8			S23	0.65	0.7375	0.6125	0.6125	0.5875
S24	0.85	0.8375	0.875	0.8125	0.8			S24	0.675	0.5625	0.5875	0.3625	0.5
S25	0.8125	0.8	0.8625	0.7875	0.8			S25	0.775	0.725	0.65	0.55	0.4625
S26	0.7875	0.7625	0.825	0.85	0.8			S26	0.7375	0.7375	0.5875	0.5	0.65
S27	0.8125	0.8125	0.8125	0.85	0.7875			S27	0.6375	0.525	0.5875	0.4875	0.475
S28	0.875	0.875	0.9125	0.775	0.8			S28	0.7125	0.625	0.525	0.5125	0.4125
S29	0.7875	0.8375	0.85	0.7375	0.8125			S29	0.5875	0.425	0.4875	0.475	0.5
S30	0.8	0.8625	0.875	0.8625	0.8625			S30	0.575	0.625	0.65	0.55	0.525
S31	0.825	0.7625	0.8	0.825	0.825			S31	0.7125	0.7125	0.625	0.3625	0.475
S32	0.8375	0.85	0.9125	0.9	0.8375			S32	0.6375	0.5625	0.675	0.5625	0.4375
S33	0.8	0.9	0.8625	0.7625	0.7875			S33	0.6375	0.725	0.725	0.6	0.5
S34	0.775	0.7875	0.8125	0.8625	0.8375			S34	0.6875	0.55	0.5875	0.475	0.425
S35	0.85	0.8125	0.8375	0.7375	0.8125			S35	0.4125	0.4	0.3625	0.4625	0.4
S36	0.825	0.875	0.85	0.775	0.8375			S36	0.5625	0.5625	0.5	0.5	0.35
S37	0.8375	0.8125	0.9	0.85	0.8375			S37	0.575	0.5625	0.5125	0.45	0.55
S38	0.8625	0.875	0.9625	0.8125	0.825			S38	0.75	0.5875	0.5625	0.5625	0.4375
S39	0.825	0.825	0.8	0.7625	0.775			S39	0.6375	0.675	0.6375	0.4	0.5625
S40	0.75	0.8625	0.8375	0.85	0.8375			S40	0.725	0.6375	0.65	0.5625	0.6125
S41	0.875	0.825	0.825	0.8375	0.85			S41	0.4875	0.475	0.625	0.4375	0.525
S42	0.725	0.75	0.6875	0.8	0.7875			S42	0.4375	0.4375	0.4875	0.45	0.425
S43	0.8875	0.7875	0.8	0.8	0.8			S43	0.6125	0.5	0.4375	0.45	0.4375
S44	0.75	0.8125	0.75	0.7625	0.8625			S44	0.5375	0.3375	0.4	0.4375	0.4
S45	0.7125	0.75	0.6625	0.65	0.5875			S45	0.3375	0.4	0.35	0.425	0.3
S46	0.725	0.7875	0.8	0.8625	0.825			S46	0.475	0.5	0.5125	0.3375	0.4875
S47	0.7	0.8375	0.775	0.7875	0.7875			S47	0.4375	0.4	0.3125	0.4	0.45
S48	0.775	0.8125	0.7875	0.7375	0.7375			S48	0.4	0.3875	0.35	0.35	0.3625
S49	0.875	0.8125	0.85	0.8875	0.875			S49	0.8875	0.575	0.6625	0.6875	0.625

## Sheet: Figure 4D
Figure 4D -- No Background						Figure 4D -- Speech-Shaped Noise						Figure 4D -- Babble
	Harmonic	Jittered					Harmonic	Jittered					Harmonic	Jittered
S50	0.8958	0.8542				S50	0.75	0.5833				S50	0.6458	0.6458
S51	0.8333	0.8125				S51	0.5	0.5				S51	0.375	0.3958
S52	0.9375	0.8958				S52	0.5625	0.5208				S52	0.5	0.5
S53	0.7083	0.75				S53	0.4792	0.5417				S53	0.5833	0.375
S54	0.7292	0.8542				S54	0.5625	0.5625				S54	0.7083	0.5625
S55	0.7917	0.7083				S55	0.5417	0.4792				S55	0.625	0.3125
S56	0.8125	0.7708				S56	0.4167	0.3542				S56	0.4583	0.4583
S57	0.7917	0.6458				S57	0.6042	0.4792				S57	0.5	0.3125
S58	0.7292	0.8125				S58	0.4792	0.4583				S58	0.4583	0.4792
S59	0.7292	0.8542				S59	0.5625	0.5833				S59	0.5	0.5
S60	0.8542	0.7917				S60	0.4583	0.5417				S60	0.5417	0.4167
S61	0.75	0.75				S61	0.4792	0.5417				S61	0.5625	0.2083
S62	0.6042	0.7917				S62	0.2708	0.4583				S62	0.2708	0.2292
S63	0.7917	0.8125				S63	0.4792	0.4167				S63	0.4375	0.3958
S64	0.8333	0.8333				S64	0.5208	0.6458				S64	0.5	0.4167
S65	0.8542	0.8333				S65	0.625	0.5417				S65	0.6042	0.4792

## Sheet: Figure 5C
Figure 5C -- Single words						Figure 5C -- Word Pairs
	Harmonic	Jittered	Whispered				Harmonic	Jittered	Whispered
S66	0.75	0.75	0.75			S66	0.5	0.375	0.125
S67	0.825	0.875	0.65			S67	0.425	0.3625	0.05
S68	0.75	0.875	0.475			S68	0.575	0.5	0.2
S69	0.9	0.775	0.75			S69	0.525	0.2875	0.1
S70	0.825	0.775	0.65			S70	0.55	0.5125	0.125
S71	0.775	0.6829	0.7073			S71	0.4684	0.325	0.1519
S72	0.575	0.65	0.575			S72	0.3	0.2625	0.15
S73	0.7805	0.85	0.725			S73	0.5875	0.2875	0.15
S74	0.675	0.725	0.7			S74	0.4125	0.225	0.1125
S75	0.775	0.775	0.675			S75	0.4875	0.375	0.175
S76	0.925	0.7	0.7			S76	0.5	0.3	0.15
S77	0.675	0.65	0.625			S77	0.55	0.425	0.225
S78	0.825	0.8	0.75			S78	0.325	0.2875	0.1625
S79	0.65	0.65	0.7			S79	0.5125	0.3375	0.1375
S80	0.825	0.825	0.75			S80	0.5125	0.3375	0.2125
S81	0.875	0.875	0.6			S81	0.4625	0.325	0.1
S82	0.8	0.7	0.575			S82	0.4125	0.225	0.1
S83	0.875	0.8	0.575			S83	0.525	0.5375	0.15
S84	0.725	0.775	0.65			S84	0.4875	0.375	0.1375
S85	0.725	0.55	0.475			S85	0.4125	0.3375	0.2

## Sheet: Figure 5D
Figure 5D -- Single words						Figure 5D -- Word Pairs
	Harmonic	Jittered	Whispered				Harmonic	Jittered	Whispered
S86	0.83	0.79	0.76			S86	0.43	0.4	0.23
S87	0.7	0.83	0.73			S87	0.6	0.39	0.28
S88	0.74	0.66	0.75			S88	0.5	0.5	0.18
S89	0.81	0.83	0.77			S89	0.5	0.43	0.17
S90	0.71	0.76	0.7			S90	0.53	0.45	0.19
S91	0.81	0.75	0.86			S91	0.57	0.51	0.28
S92	0.75	0.68	0.69			S92	0.5	0.47	0.2
S93	0.73	0.88	0.79			S93	0.69	0.54	0.32

## Sheet: Figure 6C
Figure 6C -- Single Sentence						Figure 6C -- Cued Sentence						Figure 6C -- Uncued Sentence
	Harmonic	Jittered	Whispered				Harmonic	Jittered	Whispered				Harmonic	Jittered	Whispered
S94	1.9583	2	1.9167			S94	1.4271	1.2292	0.5			S94	0.2812	0.2604	0.3125
S95	1.9583	1.9583	1.9167			S95	1.1042	0.7083	0.4583			S95	0.3021	0.5	0.3333
S96	1.9583	1.9167	2			S96	1.0521	0.4062	0.2083			S96	0.1875	0.3854	0.2604
S97	2	1.875	1.875			S97	1.1562	0.7292	0.3542			S97	0.2292	0.4583	0.2292
S98	1.875	2	1.9583			S98	0.8958	0.6562	0.3854			S98	0.4271	0.625	0.375
S99	1.9583	1.9583	1.75			S99	1.3021	0.9688	0.4479			S99	0.2708	0.4479	0.3021
S100	1.9583	1.9583	1.9167			S100	0.9896	0.8125	0.5625			S100	0.3333	0.4583	0.3854
S101	1.9167	1.8333	2			S101	0.8854	0.7188	0.4062			S101	0.4896	0.5521	0.3333
S102	1.9167	2	1.9167			S102	1	0.6667	0.4688			S102	0.2604	0.4062	0.3333
S103	1.9167	1.8333	1.75			S103	0.9479	0.4896	0.2604			S103	0.2708	0.3438	0.3125
S104	2	1.9583	1.875			S104	1.0938	0.6354	0.4375			S104	0.375	0.6875	0.3125
S105	2	1.8333	1.9167			S105	1.1875	0.8854	0.2812			S105	0.2604	0.3646	0.4583
S106	1.8333	1.6667	1.5833			S106	0.5417	0.5521	0.2396			S106	0.4688	0.4583	0.2604
S107	1.9167	2	1.9583			S107	1.375	0.875	0.4167			S107	0.1458	0.4896	0.3646
S108	2	1.9167	2			S108	0.9375	0.8542	0.3854			S108	0.3958	0.3854	0.3958

## Sheet: Figure S1D
Figure S1D -- Naturalness
	0	0.1	0.2	0.3	0.5
S109	6.75	3.45	1.4	1.45	1.3
S110	6.15	3.45	2.55	2	2.15
S111	6.6	2.85	2.1	1.75	1.35
S112	6.2	3.8	2.5	2.45	2.1
S113	6.65	5.4	3.4	3.2	3
S114	6.2	3.7	2.65	2.15	1.55
S115	6.2	4.85	2.95	2.15	2.15
S116	6.9	5.25	3.75	2.8	2.8
S117	6.75	4.8	3.8	3.1	2.15
S118	6.8	3.35	3.25	2.55	2.4
S119	5.9	2.85	2.5	2.15	2.05
S120	5.3	4.3	3.2	2.3	2.3
S121	5.9	3.45	2.4	2.1	1.9
S122	6.65	3.6	2.5	3.05	2.45
S123	6.05	4.8	3.65	3.7	3.5

## Sheet: Figure S1E
Figure S1E -- Single Words								Figure S1E -- Word Pairs
	Jitter Amplitude								Jitter Amplitude
	0	0.1	0.2	0.3	0.5				0	0.1	0.2	0.3	0.5
S118	0.65	0.75	0.65	0.575	0.6125			S118	0.3625	0.325	0.3375	0.2375	0.4125
S119	0.875	0.825	0.775	0.725	0.7625			S119	0.6	0.475	0.275	0.2875	0.3375
S120	0.7	0.7	0.6625	0.6625	0.725			S120	0.425	0.4	0.3	0.25	0.2625
S121	0.8375	0.85	0.85	0.825	0.8625			S121	0.4625	0.5875	0.4875	0.5375	0.4125
S122	0.7875	0.7625	0.8125	0.825	0.8125			S122	0.475	0.4875	0.4125	0.4375	0.4375
S123	0.875	0.8125	0.7625	0.8625	0.85			S123	0.65	0.575	0.5	0.4375	0.475
S124	0.8375	0.875	0.8625	0.7	0.775			S124	0.6875	0.5375	0.5	0.5375	0.5
S125	0.9125	0.8125	0.8375	0.875	0.8625			S125	0.7125	0.775	0.6625	0.55	0.575
S126	0.875	0.7875	0.6875	0.7	0.8125			S126	0.55	0.525	0.475	0.425	0.4125
S127	0.8375	0.875	0.85	0.7875	0.825			S127	0.6625	0.475	0.4375	0.525	0.4375
S128	0.7125	0.7625	0.6875	0.7875	0.7375			S128	0.4375	0.5625	0.3625	0.425	0.3625
S129	0.7125	0.75	0.775	0.5875	0.55			S129	0.4375	0.35	0.3	0.375	0.375
S130	0.775	0.7625	0.675	0.625	0.6375			S130	0.45	0.4375	0.325	0.4625	0.3625
S131	0.925	0.8375	0.8125	0.8625	0.7875			S131	0.625	0.6	0.55	0.525	0.4375
S132	0.8	0.825	0.725	0.75	0.75			S132	0.425	0.3125	0.35	0.225	0.2875
